# Supplementary material for: Cheonggukjang-Specific Component 1,3-Diphenyl-2-Propanone as a Novel PPARα/γ Dual Agonist: An In Vitro and In Silico Study
Source: Int J Mol Sci. 2021 Oct 8;22(19):10884. doi: 10.3390/ijms221910884 (PMC8509681; doi:10.3390/ijms221910884)
Supplement: Supplementary file 1 [file ijms-22-10884-s001.zip]

Archive with 1 entries (1 files):
- ijms-1393558-Supplementary.pdf
